# Supplementary material for: Trypanosoma brucei L11 Is Essential to Ribosome Biogenesis and Interacts with the Kinetoplastid-Specific Proteins P34 and P37
Source: mSphere. 2019 Aug 21;4(4):e00475-19. doi: 10.1128/mSphere.00475-19 (PMC6706469; doi:10.1128/mSphere.00475-19)
Supplement: DATA SET S1 [file mSphere.00475-19-sd001.xlsx]

## Sheet: 40S Ribsomal Proteins
Accession	Product Description	Score	Coverage	# Unique Peptides	# Peptides	# AAs	MW	calc pI
Tb927.10.8430	40S ribosomal protein S12, putative	19.61	38.03	5	5	142	16.1	5.06
Tb927.10.15120	40S ribosomal protein S13, putative	10.51	38.41	6	6	151	17.3	10.78
Tb927.11.6140	40S ribosomal protein S15A, putative	14.14	34.62	5	5	130	14.6	9.94
Tb927.7.1040	40S ribosomal protein S16, putative	21.94	48.99	8	8	149	17.0	10.30
Tb927.11.11830	40S ribosomal protein S17, putative	13.24	22.54	4	4	142	16.2	10.81
Tb927.10.5330	40S ribosomal protein S18, putative	42.62	45.10	8	9	153	17.5	10.78
Tb927.11.9720	40S ribosomal protein S27, putative	14.22	43.02	3	3	86	9.6	9.48
Tb927.10.11540	40S ribosomal protein S3, putative	35.60	45.79	11	11	214	24.2	9.82
Tb927.11.3600	40S ribosomal protein S4, putative	80.64	57.51	18	18	273	30.6	10.33
Tb927.11.6300	40S ribosomal protein S5, putative	16.32	27.37	6	6	190	21.4	10.30
Tb927.11.10790	40S ribosomal protein SA, putative	43.23	45.49	8	8	244	27.6	7.15

## Sheet: 60S Ribosomal Proteins
Accession	Product Description	Score	Coverage	# Unique Peptides	# Peptides	# AAs	MW	calc pI
Tb927.11.2060	60S acidic ribosomal protein P0, putative	50.91	40.74	10	10	324	34.6	5.27
Tb927.9.5690	60S acidic ribosomal protein, putative	22.77	53.98	3	3	113	11.1	4.46
Tb927.9.7590	60S ribosomal protein L11, putative	21.69	24.23	5	5	194	22.4	10.27
Tb927.3.3310	60S ribosomal protein L13, putative	29.73	35.78	8	8	218	25.4	11.43
Tb927.11.11230	60S ribosomal protein L14, putative	11.00	14.81	3	3	189	21.5	10.70
Tb927.9.11380	60S ribosomal protein L23, putative	12.80	38.13	4	4	139	15.0	10.29
Tb927.7.5180	60S ribosomal protein L23a, putative	9.33	26.22	4	4	164	18.2	10.80
Tb927.3.5050	60S ribosomal protein L4	56.97	35.56	12	12	374	41.8	11.60
Tb927.9.15170	60S ribosomal protein L5, putative	33.83	26.30	9	9	308	34.6	10.13
Tb927.10.11390	60S ribosomal protein L6, putative	36.06	45.83	10	10	192	21.2	10.33
Tb927.10.1100	60S ribosomal protein L9, putative	22.74	25.40	6	6	189	21.8	9.92

## Sheet: Hypothetical Proteins
Accession	Product Description	Score	Coverage	# Unique Peptides	# Peptides	# AAs	MW	calc pI
Tb927.1.2750	hypothetical protein, conserved	24.39	45.24	6	6	168	18.7	9.85
Tb927.1.3070	hypothetical protein, conserved	12.11	9.20	3	3	413	45.0	9.20
Tb927.10.10620	hypothetical protein, conserved	12.76	10.47	2	2	296	33.3	5.44
Tb927.10.13800	hypothetical protein, conserved	17.81	18.89	5	5	323	34.4	9.41
Tb927.10.15760	hypothetical protein, conserved	13.86	12.70	5	5	315	36.4	4.98
Tb927.10.2810	hypothetical protein, conserved	17.40	13.02	4	4	338	38.6	5.02
Tb927.10.4850	hypothetical protein, conserved	9.97	7.84	3	3	472	51.3	6.47
Tb927.10.6020	hypothetical protein, conserved	10.04	17.42	2	2	178	18.6	4.77
Tb927.11.2610	hypothetical protein, conserved	67.41	39.26	15	15	461	50.9	5.12
Tb927.11.3830	hypothetical protein, conserved	9.74	16.10	4	4	354	39.0	9.26
Tb927.11.3970	hypothetical protein, conserved	13.22	4.39	3	3	729	78.0	7.02
Tb927.11.5960	hypothetical protein, conserved	24.45	21.50	2	2	107	11.3	4.51
Tb927.11.6440	hypothetical protein, conserved	26.33	22.22	10	10	441	48.8	7.24
Tb927.11.6610	hypothetical protein, conserved	21.98	34.34	10	10	364	40.2	8.57
Tb927.11.9400	hypothetical protein, conserved	12.82	8.79	5	5	887	95.8	4.51
Tb927.3.1010	hypothetical protein, conserved	46.83	26.83	10	10	600	64.3	5.72
Tb927.3.2100	hypothetical protein, conserved	27.85	36.04	10	10	308	34.0	7.20
Tb927.3.2490	hypothetical protein, conserved	31.72	13.60	11	11	963	110.0	7.46
Tb927.3.4270	hypothetical protein, conserved	8.35	4.04	3	3	916	99.4	7.31
Tb927.3.4600	hypothetical protein, conserved	3.86	2.59	3	3	1079	121.3	5.01
Tb927.5.1780	hypothetical protein, conserved	24.36	23.77	7	7	467	48.2	5.24
Tb927.5.3250	hypothetical protein, conserved	13.34	3.98	5	5	1557	172.1	5.90
Tb927.5.780	hypothetical protein, conserved	6.28	4.62	2	2	520	55.3	5.90
Tb927.6.2210	hypothetical protein, conserved	71.50	22.61	20	20	1128	123.8	6.70
Tb927.6.5070	hypothetical protein, conserved	36.92	27.75	11	11	454	51.8	6.28
Tb927.7.2240	hypothetical protein, conserved	47.22	18.38	10	10	544	59.6	8.66
Tb927.7.2650	hypothetical protein, conserved	16.91	11.55	3	6	537	62.1	6.14
Tb927.7.2740	hypothetical protein, conserved	9.16	19.44	2	2	180	19.5	5.22
Tb927.7.4120	hypothetical protein, conserved	5.87	4.54	2	2	507	52.1	8.79
Tb927.7.7460	hypothetical protein, conserved	20.45	30.21	6	6	192	22.3	5.22
Tb927.8.1500	hypothetical protein, conserved	10.23	8.15	3	3	601	63.2	8.84
Tb927.8.2330	hypothetical protein, conserved	8.31	13.68	3	3	234	27.0	9.48
Tb927.8.2970	hypothetical protein, conserved	5.82	11.51	3	3	304	34.7	8.37
Tb927.9.1600	hypothetical protein, conserved	31.35	11.65	11	11	1605	182.1	4.88
Tb927.9.6920	hypothetical protein, conserved	6.00	5.52	2	2	362	41.4	10.40
Tb927.9.7520	hypothetical protein, conserved	18.59	22.25	6	6	346	38.0	4.82

## Sheet: Other
Accession	Product Description	Score	Coverage	# Unique Peptides	# Peptides	# AAs	MW	calc pI
Tb927.11.1560	1,2-Dihydroxy-3-keto-5-methylthiopentene dioxygenase, putative	18.58	23.56	7	7	331	37.6	6.33
Tb927.11.9530	14-3-3 protein 1	54.68	54.58	15	15	262	30.3	4.97
Tb927.11.6870	14-3-3 protein 2	59.45	61.11	15	15	252	29.2	5.03
Tb927.10.7930	2,3-bisphosphoglycerate-independent phosphoglycerate mutase	68.17	32.85	14	14	551	60.6	5.86
Tb927.3.5520	26S proteasome regulatory non-ATPase subunit	33.10	14.93	12	12	911	99.8	5.44
Tb927.8.6060	2-amino-3-ketobutyrate coenzyme A ligase	33.67	41.58	14	14	404	43.7	7.08
Tb927.11.1450	2-oxoglutarate dehydrogenase E1 component, putative	55.57	19.84	19	19	1008	113.3	6.57
Tb927.11.9980	2-oxoglutarate dehydrogenase E1 component, putative	67.57	28.06	22	22	1005	112.9	6.77
Tb927.11.11680	2-oxoglutarate dehydrogenase E2 component, putative	37.20	26.63	9	9	383	41.1	8.13
Tb927.8.3710	3'-5' exonuclease	14.23	7.22	5	5	789	84.5	6.02
Tb927.8.6110	3-hydroxy-3-methylglutaryl-CoA synthase, putative	33.67	17.03	8	8	499	54.6	6.48
Tb927.8.2540	3-ketoacyl-CoA thiolase	34.01	30.37	10	10	438	46.2	7.78
Tb927.11.6630	3-methylcrotonoyl-CoA carboxylase beta subunit, putative	12.96	11.44	6	6	612	66.5	7.88
Tb927.7.4900	5'-3' exoribonuclease A	52.57	13.40	16	16	1418	158.6	7.80
Tb927.9.12110	6-phosphogluconate dehydrogenase, decarboxylating	18.29	16.91	6	6	479	52.1	7.90
Tb927.11.13360	AAA ATPase, putative	17.71	5.46	5	5	1281	141.1	6.57
Tb927.8.7100	acetyl-CoA carboxylase	52.04	10.04	19	19	2181	242.8	6.62
Tb927.10.14000	aconitase	71.80	22.07	17	17	897	98.3	6.51
Tb927.9.8880	actin B	27.65	28.99	8	8	376	41.9	5.59
Tb927.10.13710	Activator of Hsp90 ATPase, N-terminal/Activator of Hsp90 ATPase homolog 1-like protein, putative	4.94	4.83	2	2	331	37.6	5.77
Tb927.7.1780	Adenine phosphoribosyltransferase, putative	30.52	26.81	5	5	235	26.0	7.01
Tb927.9.7550	adenylosuccinate lyase, putative	18.06	16.56	7	7	471	53.1	7.20
Tb927.11.3650	adenylosuccinate synthetase, putative	65.20	36.05	17	17	602	66.6	8.15
Tb927.10.9250	adenylyl cyclase-associated protein, putative	23.48	25.65	7	7	269	29.3	6.44
Tb927.9.13650	ADP-ribosylation factor, putative	27.33	24.18	4	4	182	20.6	8.69
Tb927.3.3450	ADP-ribosylation factor-like protein 3, putative	22.11	32.58	5	5	178	19.9	5.47
Tb927.6.3650	ADP-ribosylation factor-like protein 3C, putative	24.67	51.37	7	7	183	20.1	7.08
Tb927.3.2440	AGC essential kinase 1	19.77	18.47	6	6	406	45.8	9.11
Tb927.11.17000	AIR9-like protein	71.28	29.63	21	21	999	109.6	4.69
Tb927.6.700	alanyl-tRNA synthetase, putative	43.25	15.94	13	13	966	105.8	5.87
Tb927.11.4450	ALBA-Domain Protein	136.40	69.23	12	12	117	12.7	9.14
Tb927.11.4460	ALBA-Domain Protein	63.88	60.00	10	10	125	14.0	7.40
Tb927.4.600	Alpha/beta hydrolase family, putative	11.68	14.83	4	4	317	34.4	6.32
Tb927.4.1300	amidinotransferase, putative	66.96	52.94	15	15	374	42.0	6.30
Tb927.4.4730	amino acid transporter, putative	13.77	11.63	5	5	473	51.5	8.28
Tb927.10.1250	Aminoacyl-tRNA editing domain containing protein, putative	27.23	26.82	7	7	261	29.4	7.03
Tb927.4.2240	Aminotransferase class IV, putative	10.72	10.77	4	4	390	44.2	5.30
Tb927.3.4040	Ankyrin repeats (3 copies), putative	19.07	12.76	7	7	619	67.6	5.73
Tb927.4.760	AP-1 adapter complex gamma subunit, putative	10.51	4.87	4	4	801	87.3	6.32
Tb927.6.640	ApaH-like phosphatase ALPH1	17.29	6.95	4	4	734	79.1	7.58
Tb927.10.3560	arginine N-methyltransferase, putative	35.84	29.31	11	11	389	42.1	7.66
Tb927.11.1990	arginyl-tRNA synthetase, putative	43.62	24.13	16	16	692	78.4	6.51
Tb927.1.1670	ARM-like helical domain-containing protein	23.95	7.96	8	8	1081	120.8	6.96
Tb927.7.1110	asparagine synthetase a, putative	8.76	9.69	3	3	351	39.6	6.61
Tb927.4.2310	asparaginyl-tRNA synthetase, putative	18.08	10.19	7	7	667	75.4	6.38
Tb927.10.3660	aspartate aminotransferase	24.44	23.33	8	8	403	44.8	8.65
Tb927.5.3820	aspartate carbamoyltransferase, putative	34.32	35.47	10	10	327	35.9	8.13
Tb927.6.1880	aspartyl-tRNA synthetase, putative	28.44	18.04	9	9	560	63.0	6.14
Tb927.7.7430	ATP synthase F1, alpha subunit	27.23	16.61	8	8	584	63.5	9.67
Tb927.3.1380	ATP synthase subunit beta, mitochondrial	57.37	27.36	11	11	519	55.7	5.49
Tb927.10.1630	atp-binding cassette sub-family e member 1	12.06	11.25	6	6	631	71.0	7.34
Tb927.10.10880	ATP-binding cassette sub-family F member 1, putative	16.85	12.57	7	7	684	77.7	6.95
Tb927.3.3270	ATP-dependent 6-phosphofructokinase, glycosomal	19.67	17.45	7	7	487	53.5	9.36
Tb927.2.3030	ATP-dependent Clp protease subunit, heat shock protein 78 (HSP78), putative	18.21	9.73	7	7	812	90.6	7.49
Tb927.3.2600	ATP-dependent DEAD/H RNA helicase, putative	78.20	14.19	28	28	2170	244.8	6.18
Tb927.9.12510	ATP-dependent DEAD/H RNA helicase, putative	82.39	27.48	19	20	735	82.7	8.31
Tb927.11.8770	ATP-dependent RNA helicase FAL1, putative	18.21	11.72	4	4	401	45.5	6.70
Tb927.10.14550	ATP-dependent RNA helicase HEL67	81.26	30.00	17	18	660	71.3	9.36
Tb927.9.13380	Autophagy-related protein 24	33.18	27.45	11	11	419	48.1	7.15
Tb927.8.4210	basal body component, putative	5.94	5.25	2	2	419	46.1	6.05
Tb927.10.12890	bifunctional aminoacyl-tRNA synthetase, putative	16.47	13.49	8	8	808	90.9	8.15
Tb927.11.10060	Biotin--acetyl-CoA-carboxylase ligase, putative	29.86	26.32	4	4	247	26.5	5.81
Tb927.9.15460	calcium motive p-type ATPase, putative	20.53	7.68	5	5	1041	113.9	5.94
Tb927.11.13030	calmodulin	17.13	39.60	5	5	149	16.8	4.25
Tb927.1.2100	Calpain-like protein 1.1	66.03	30.54	18	18	1146	126.1	4.81
Tb927.4.5010	calreticulin, putative	19.59	13.16	7	7	395	45.0	5.07
Tb927.7.5340	cAMP response protein 3	19.94	13.65	5	5	498	56.8	5.59
Tb927.10.14780	Canertinib-binding protein kinase 1	13.31	19.37	5	5	284	31.4	6.54
Tb927.3.2190	Capping enzyme RNA triphosphatase 1	14.02	24.11	6	6	253	29.3	7.01
Tb927.5.800	casein kinase I, isoform 2	27.05	24.70	8	8	332	38.4	9.26
Tb927.10.1510	CCR4-NOT transcription complex subunit 1	64.50	12.51	24	24	2326	259.0	7.85
Tb927.6.850	ccr4-not transcription complex subunit 2	9.57	10.91	3	3	330	37.4	9.19
Tb927.2.5980	chaperone protein ClpB1, putative	40.00	20.92	15	15	870	97.0	6.35
Tb927.2.5160	chaperone protein DnaJ, putative	15.69	24.75	6	6	400	44.3	7.27
Tb927.10.6510	chaperonin HSP60, mitochondrial precursor	126.46	39.15	22	22	562	59.5	5.44
Tb927.5.1140	choline/ethanolamine kinase	8.44	5.02	3	3	658	73.2	5.94
Tb927.10.6050	clathrin heavy chain	99.13	21.37	32	32	1703	190.5	5.94
Tb927.9.10230	Co-chaperone protein P23	24.93	30.36	5	5	168	18.8	4.42
Tb927.7.3810	'Cold-shock' DNA-binding domain containing protein, putative	6.93	9.97	3	3	381	41.7	5.95
Tb927.11.7560	Component of motile flagella 15	22.87	13.67	8	8	629	67.7	6.58
Tb927.11.1430	Component of motile flagella 2	5.66	2.66	2	2	752	86.8	6.09
Tb927.11.440	conserved protein	17.47	24.91	6	6	293	33.1	6.44
Tb927.11.6600	conserved protein, unknown function	4.99	3.21	2	2	530	56.8	7.12
Tb927.3.3850	COPII coat assembly protein sec16	4.63	2.09	2	2	1387	146.5	7.84
Tb927.11.880	cyclophilin a	64.53	47.46	7	7	177	18.7	8.18
Tb927.8.2000	cyclophilin, putative	17.58	26.72	6	6	262	28.5	9.66
Tb927.9.12320	cystathione gamma lyase, putative	27.00	14.88	4	4	410	44.7	7.02
Tb11.02.5400	cystathionine beta-synthase, putative	17.92	27.90	9	9	362	39.4	6.14
Tb927.6.950	cysteinyl-tRNA synthetase, putative	41.08	21.02	16	16	785	89.3	6.28
Tb927.11.7100	cytoplasmic translation machinery associated protein, putative	6.72	8.37	2	2	203	22.7	7.14
Tb927.7.2640	cytoskeleton associated protein, putative	35.07	27.15	10	13	453	50.8	4.87
Tb927.7.3550	cytoskeleton associated protein, putative	74.29	19.82	22	22	1241	138.1	5.68
Tb927.4.3950	cytoskeleton-associated protein CAP5.5, putative	42.94	14.19	8	11	853	94.6	4.51
Tb927.10.12260	cytosolic nonspecific dipeptidase, putative	52.19	23.16	7	8	475	51.5	6.32
Tb927.11.8870	DEAD-box ATP-dependent RNA helicase, mitochondrial	24.89	16.67	8	8	546	60.6	8.43
Tb927.10.3210	delta-1-pyrroline-5-carboxylate dehydrogenase, putative	72.53	37.61	18	18	561	62.0	7.64
Tb927.10.6800	developmentally regulated GTP-binding protein, putative	12.72	13.59	5	5	368	41.2	8.85
Tb927.10.3990	DHH1	40.09	28.57	13	13	406	46.4	7.56
Tb927.11.16730	dihydrolipoyl dehydrogenase	59.27	36.27	14	14	477	50.4	7.42
Tb927.4.2040	DNA/RNA-binding protein Alba 3	108.82	41.05	9	9	190	20.8	9.51
Tb927.11.14090	Double RNA binding domain protein 18	56.58	32.08	12	12	480	51.6	8.02
Tb927.9.8740	Double RNA binding domain protein 3	60.54	29.97	8	8	327	37.0	9.28
Tb927.11.14100	Double RNA-binding domain containing protein 4	24.80	14.46	7	7	505	54.7	7.02
Tb927.3.4760	dynamin-1-like protein	40.34	22.27	13	13	660	73.1	7.42
Tb927.11.16810	dynein light intermediate chain D1bLIC, putative	5.44	6.22	2	2	418	45.1	6.74
Tb927.11.13090	elongation factor 1 gamma, putative	45.16	24.50	13	13	404	46.3	6.11
Tb927.10.4570	elongation factor 2	203.09	49.05	36	36	846	94.3	6.18
Tb927.10.13360	Elongation factor Tu, mitochondrial	37.40	24.04	11	11	470	51.8	7.65
Tb927.10.2890	enolase	186.61	61.07	25	25	429	46.6	6.28
Tb927.11.16480	enoyl-CoA hydratase/isomerase family protein, putative	23.67	23.20	8	8	362	40.2	6.65
Tb927.9.4680	Eukaryotic initiation factor 4A-1	51.86	38.12	13	13	404	45.3	6.35
Tb927.11.2300	eukaryotic peptide chain release factor subunit 1, putative	49.51	31.19	14	14	452	50.9	5.94
Tb927.11.6160	eukaryotic release factor 3, putative	21.52	16.19	9	9	698	76.9	7.28
Tb927.5.3120	eukaryotic translation initiation factor 2 beta subunit, putative	12.68	17.57	6	6	313	34.9	8.85
Tb927.11.13250	eukaryotic translation initiation factor 2 gamma, putative	34.15	25.16	9	9	477	52.2	7.65
Tb927.3.2900	eukaryotic translation initiation factor 2 subunit alpha	26.46	19.62	6	6	418	46.8	5.73
Tb927.7.6090	eukaryotic translation initiation factor 3 subunit a	91.60	37.27	27	27	762	88.1	9.16
Tb927.5.2570	eukaryotic translation initiation factor 3 subunit b	40.35	22.41	15	15	696	79.8	8.88
Tb927.10.8290	eukaryotic translation initiation factor 3 subunit c	44.24	17.43	12	12	740	84.3	5.73
Tb927.6.4370	eukaryotic translation initiation factor 3 subunit d	46.24	28.85	14	14	506	57.9	5.64
Tb927.11.11590	Eukaryotic translation initiation factor 3 subunit E	24.13	14.53	6	6	413	46.6	5.44
Tb927.4.1930	eukaryotic translation initiation factor 3 subunit g	18.86	22.06	6	6	272	31.3	5.88
Tb927.11.9610	eukaryotic translation initiation factor 3 subunit i	26.06	15.50	4	4	342	37.7	6.01
Tb927.11.15420	eukaryotic translation initiation factor 3 subunit k	12.45	21.46	4	4	205	23.0	4.96
Tb927.10.4640	eukaryotic translation initiation factor 3 subunit l	24.00	22.13	7	7	488	55.6	6.74
Tb927.8.4820	eukaryotic translation initiation factor 4 gamma 3	12.87	8.36	4	4	622	69.3	6.51
Tb927.11.10560	eukaryotic translation initiation factor 4 gamma 4	39.28	21.38	15	15	697	79.7	6.57
Tb927.11.11770	Eukaryotic translation initiation factor 4E-3	13.81	11.09	3	3	442	47.9	8.34
Tb927.10.2770	eukaryotic translation initiation factor 5, putative	47.42	32.20	14	14	382	42.9	7.64
Tb927.11.740	eukaryotic translation initiation factor 5A	19.18	51.20	5	5	166	17.8	4.92
Tb927.5.3450	eukaryotic translation initiation factor eIF2A, putative	18.63	10.25	4	4	527	58.0	8.79
Tb927.1.2580	exosome-associated protein 1	8.18	8.06	3	3	397	42.6	5.31
Tb927.9.4210	fatty acyl CoA synthetase 3	12.08	8.55	2	4	702	77.8	6.51
Tb927.7.3040	F-box and WD40 domain containing protein	13.29	8.19	5	5	635	69.0	6.32
Tb927.4.3740	flagellar attachment zone protein 1	18.52	28.96	6	6	1692	192.5	4.65
Tb927.8.5460	Flagellar calcium-binding 44 kDa protein	24.46	21.13	5	5	407	45.7	4.89
Tb927.9.9730	Flagellar pocket protein FP45	10.17	13.53	5	5	399	44.5	8.37
Tb927.3.3300	Flagellum attachment zone protein 19	18.81	12.65	6	6	814	89.1	9.83
Tb927.10.8940	flagellum targeting protein kharon1, putative	59.43	40.15	13	13	411	45.4	8.91
Tb927.3.4500	Fumarate hydratase class I, cytosolic	79.08	38.05	18	18	565	62.2	6.62
Tb927.11.5050	fumarate hydratase, class I	21.35	16.40	8	8	555	61.3	7.69
Tb927.3.1920	General negative regulator of transcription subunit 5	9.52	6.13	3	3	604	66.8	5.76
Tb927.9.5900	glutamate dehydrogenase	86.93	29.13	25	25	992	112.0	7.46
Tb927.5.3800	glutamine hydrolysing (not ammonia-dependent) carbomoyl phosphate synthase, putative	66.07	13.31	22	22	1833	204.0	6.18
Tb927.9.5210	glutaminyl-tRNA synthetase, putative	38.27	29.46	17	17	577	67.2	6.74
Tb927.6.4590	glutamyl-tRNA synthetase, putative	27.71	19.28	12	12	607	68.9	7.83
Tb927.10.6880	glyceraldehyde 3-phosphate dehydrogenase, cytosolic	26.57	29.61	6	7	331	35.6	8.21
Tb927.8.3530	glycerol-3-phosphate dehydrogenase [NAD+], glycosomal	37.83	23.73	7	7	354	37.8	8.72
Tb927.10.15410	glycosomal malate dehydrogenase	21.27	16.72	5	5	323	33.7	9.47
Tb927.11.11520	glycosomal membrane protein	9.54	11.93	3	3	218	24.0	9.94
Tb927.9.11600	glycosomal membrane protein	11.38	21.58	4	4	241	26.0	8.98
Tb927.8.1870	Golgi/lysosome glycoprotein 1	88.12	34.58	17	17	616	67.6	5.96
Tb927.3.1120	GTP-binding nuclear protein rtb2, putative	21.61	27.65	5	5	217	24.4	7.36
Tb927.6.3750	heat shock 70 kDa protein, mitochondrial precursor, putative	130.91	40.18	28	28	657	71.4	6.02
Tb927.7.710	heat shock 70 kDa protein, putative	119.93	39.12	17	20	639	70.2	5.07
Tb927.10.12710	heat shock protein 110, putative	84.83	36.99	28	28	811	90.8	5.40
Tb927.11.2650	heat shock protein 84, putative	46.35	24.30	16	16	753	84.1	6.14
Tb927.2.3880	heterogeneous nuclear ribonucleoproteins F/H homologue	32.01	19.71	9	9	487	55.1	6.76
Tb927.3.3490	High mobility group protein TDP1	19.53	22.88	7	7	271	30.8	9.60
Tb927.6.2060	histidyl-tRNA synthetase	22.26	23.90	10	10	477	53.3	6.48
Tb927.10.14380	Hsp70 protein, putative	2.62	2.56	2	2	861	92.7	6.27
Tb927.10.1400	hypoxanthine-guanine phosphoribosyltransferase	13.98	20.95	4	4	210	23.3	6.79
Tb927.7.3440	I/6 autoantigen	14.70	19.11	3	3	246	27.0	4.81
Tb927.9.13520	Importin 1	15.14	6.06	5	5	908	99.8	4.86
Tb927.11.15370	Importin subunit beta-4, putative	53.83	17.63	17	17	1072	117.8	4.75
Tb927.6.4740	importin-alpha re-exporter protein, putative	4.89	2.40	2	2	960	106.5	5.49
Tb927.10.16120	inosine-5'-monophosphate dehydrogenase	25.28	24.83	10	10	447	48.5	8.76
Tb927.3.2960	inosine-adenosine-guanosine-nucleosidehydrolase	20.45	22.63	6	6	327	35.8	5.43
Tb927.7.4570	inosine-guanine nucleoside hydrolase	19.72	22.13	6	6	357	39.4	4.91
Tb927.3.5550	intraflagellar transport protein 27	13.85	30.60	5	5	183	20.6	6.57
Tb927.11.15910	iron superoxide dismutase	16.23	18.69	2	3	198	22.0	6.13
Tb927.8.3690	isocitrate dehydrogenase [NADP], mitochondrial precursor, putative	14.97	15.79	6	6	437	48.5	8.02
Tb927.10.9190	isoleucyl-tRNA synthetase, putative	68.35	17.50	20	20	1143	130.5	6.89
Tb927.6.1770	kinesin, putative	8.96	5.10	3	3	628	69.4	7.17
Tb927.9.15470	kinesin, putative	24.60	9.84	5	5	681	74.6	7.15
Tb927.9.9870	Kinesin-13 6, putative	7.37	4.15	2	2	482	53.5	8.18
Tb927.8.2630	kinesin-C	55.43	28.67	18	19	750	85.1	9.09
Tb927.11.10760	kinesin-D	29.20	17.02	10	10	617	69.8	7.88
Tb927.11.13920	kinesin-II 85 Kd subunit, putative	34.20	10.31	9	9	1115	127.4	5.81
Tb927.11.14380	kinetoplast polyadenylation/uridylation factor 2	6.04	2.80	2	2	643	72.5	8.28
Tb927.5.4380	Kinetoplastid-specific Protein Phosphatase 1	18.07	12.11	6	6	636	71.3	7.47
Tb927.11.3730	leucyl-tRNA synthetase, putative	45.94	15.92	15	15	1074	121.7	6.61
Tb927.10.3260	Long-chain-fatty-acid--CoA ligase 5 (EC 6.2.1.3) (Long-chain acyl-CoA synthetase 5) (LACS 5), putative	27.77	13.09	9	9	703	78.9	6.62
Tb927.6.2790	L-threonine 3-dehydrogenase	86.24	54.22	15	15	332	36.9	6.32
Tb927.10.2370	Lupus La protein homolog, putative	101.00	48.96	18	18	335	37.6	8.95
Tb927.8.6390	lysophospholipase, putative	10.36	16.43	4	4	280	30.1	6.54
Tb927.8.1600	lysyl-tRNA synthetase, putative	36.77	18.49	10	10	584	66.7	6.60
Tb05.5K5.110	major vault protein, putative	12.32	8.23	5	5	838	94.0	7.08
Tb927.5.2320	Mak10 subunit, NatC N(alpha)-terminal acetyltransferase, putative	24.24	13.18	12	12	736	82.1	5.96
Tb927.11.5450	malic enzyme	21.27	16.46	8	8	571	63.1	6.67
Tb927.10.6680	member of the NOL1/NOP2/sun family of proteins	35.77	18.65	12	12	740	82.3	7.08
Tb927.11.2500	Metallocarboxypeptidase 1	38.05	23.26	11	11	503	57.6	6.04
Tb927.11.3570	metallo-peptidase, Clan MA(E) Family M1	80.28	32.26	25	25	871	98.0	5.99
Tb927.11.6590	metallo-peptidase, Clan MF, Family M17	70.69	33.59	14	14	521	55.3	6.47
Tb927.10.1500	methionyl-tRNA synthetase, putative	81.31	27.68	17	17	773	86.9	6.21
Tb927.11.10990	methylthioribose-1-phosphate isomerase, putative	6.09	7.25	2	2	386	42.1	6.68
Tb10.v4.0052	microtubule-associated protein 2	77.48	60.74	3	11	4880	560.9	5.52
Tb927.10.8030	Mitochondrial ATP synthase subunit 5	5.31	13.73	3	3	255	28.8	5.87
Tb927.10.12840	mitochondrial carrier protein	16.81	19.74	7	7	304	33.1	9.85
Tb927.9.10310	mitochondrial carrier protein 11	13.42	20.50	7	7	317	34.3	9.19
Tb927.5.2780	mitochondrial DNA polymerase beta	41.24	38.33	12	12	407	46.1	9.09
Tb927.11.11460	Mitochondrial import receptor subunit ATOM69	9.30	4.49	3	3	623	69.0	5.57
Tb927.10.2560	mitochondrial malate dehydrogenase	43.76	34.91	9	9	318	33.2	8.16
Tb927.2.2520	Mitochondrial outer membrane protein porin 2	15.67	15.19	4	4	270	29.2	9.26
Tb927.5.1060	mitochondrial processing peptidase, beta subunit, putative	14.44	14.52	5	6	489	54.1	6.84
Tb927.9.10100	Mitochondrial processome subunit 1	41.26	10.35	14	14	1449	160.6	7.46
Tb927.3.1590	mitochondrial RNA binding complex 1 subunit	102.83	33.08	18	18	668	72.6	7.43
Tb927.8.2740	mitochondrial RNA binding protein	24.56	30.18	7	7	338	38.5	9.07
Tb927.11.7900	mitochondrial RNA binding protein 16	25.87	36.17	7	7	141	15.1	9.70
Tb927.8.3770	Mitogen-activated protein kinase 10, putative	11.24	7.09	3	3	409	46.9	6.74
Tb927.10.5140	Mitogen-activated protein kinase 6	8.89	13.35	5	5	442	49.7	9.55
Tb927.5.950	monothiol glutaredoxin, putative	8.68	13.96	3	3	222	24.5	4.91
Tb927.4.4670	MYND finger, putative	6.67	6.00	3	3	483	54.1	7.62
Tb927.7.2360	N-acetyltransferase, putative	4.38	9.74	3	3	308	34.6	7.43
Tb927.7.2700	NADH-cytochrome b5 reductase, putative	47.15	49.13	12	12	287	31.8	8.84
Tb927.5.930	NADH-dependent fumarate reductase	61.14	19.61	10	20	1142	123.6	8.60
Tb927.5.940	NADH-dependent fumarate reductase, putative	40.24	17.63	3	12	811	87.3	8.90
Tb927.9.6560	NAK family pseudokinase, putative	21.54	13.22	7	7	726	80.1	6.13
Tb927.7.2980	Nitroreductase family, putative	36.90	56.32	10	10	190	21.2	7.30
Tb927.3.3230	NOL1/NOP2/sun family, putative	13.71	7.55	4	4	609	67.4	7.37
Tb927.11.14020	nuclear RNA binding domain 2	34.91	39.43	11	11	279	30.3	10.54
Tb927.9.2470	nucleolar protein	81.47	30.66	23	23	760	86.1	4.77
Tb927.8.3750	nucleolar protein 56	16.61	17.18	6	6	483	54.3	8.65
Tb927.9.5320	nucleolar RNA binding protein, putative	14.77	12.65	5	5	427	46.8	9.14
Tb927.8.750	nucleolar RNA-binding protein, putative	5.27	9.56	3	3	366	39.7	7.94
Tb927.11.2670	Nucleoporin NUP59	9.56	9.36	4	4	545	58.8	8.16
Tb927.11.16130	nucleoside diphosphate kinase	77.26	59.48	10	10	153	16.8	8.62
Tb927.10.15180	nucleosome assembly protein, putative	30.97	21.86	8	8	366	41.3	4.93
Tb927.9.5730	nucleosome assembly protein-like protein	12.29	11.14	6	6	422	47.6	4.70
Tb927.11.9050	p21-C-terminal region-binding protein, putative	5.93	6.80	2	2	397	44.6	4.94
Tb927.11.13500	par1	47.73	31.42	17	17	592	68.3	5.44
Tb927.10.11300	paraflagellar rod component, putative	7.05	19.84	2	2	126	14.3	5.80
Tb927.10.9570	paraflagellar rod component, putative	8.63	3.14	3	3	1082	118.6	5.22
Tb927.3.3750	paraflagellar rod component, putative	6.10	12.50	2	2	176	19.8	5.66
Tb927.8.6660	paraflagellar rod component, putative	6.08	5.11	3	3	607	69.0	5.57
Tb927.8.550	peptide methionine sulfoxide reductase, putative	5.22	11.86	2	2	177	20.4	6.20
Tb927.8.1990	peroxidoxin	28.71	33.19	9	9	226	25.6	7.40
Tb927.3.3610	peroxisomal targeting signal 2 receptor, putative	8.79	13.85	4	4	361	39.7	8.18
Tb927.5.3920	Peroxisome biogenesis factor 6	12.96	4.79	3	3	982	106.0	5.05
Tb927.5.1100	peroxisome targeting signal 1 receptor	13.27	7.18	4	4	655	72.0	4.77
Tb927.8.2160	p-glycoprotein	15.17	3.54	5	5	1581	174.6	7.93
Tb927.11.2360	phenylalanyl-tRNA synthetase (beta subunit), putative	27.25	17.47	9	9	624	70.3	5.82
Tb927.11.14120	phenylalanyl-tRNA synthetase alpha chain, putative	9.97	8.67	5	5	496	57.0	8.28
Tb927.8.980	phosphoacetylglucosamine mutase	43.47	25.58	13	13	602	64.9	6.29
Tb927.2.4210	Phosphoenolpyruvate carboxykinase [ATP], glycosomal	29.14	24.38	11	11	525	58.5	8.54
Tb927.1.710	phosphoglycerate kinase	57.31	36.43	2	14	420	45.2	7.47
Tb927.1.4830	phospholipase A1	7.85	8.67	2	2	300	32.4	6.44
Tb927.11.3030	phosphoribosylpyrophosphate synthetase, putative	15.99	21.07	6	6	356	39.4	7.31
Tb927.9.9290	polyadenylate-binding protein 1	43.31	27.92	14	14	566	63.0	8.69
Tb927.9.10770	polyadenylate-binding protein 2	75.50	31.89	20	20	555	62.1	9.31
Tb927.11.4910	predicted ankyrin repeat family protein	28.66	22.19	8	8	392	43.6	7.15
Tb927.11.13180	Present in the outer mitochondrial membrane proteome 10	11.23	7.68	2	2	560	61.2	5.49
Tb927.3.3130	Present in the outer mitochondrial membrane proteome 24	21.80	5.12	7	7	1642	178.0	4.89
Tb927.10.11220	procyclic form surface phosphoprotein	6.27	5.65	2	2	425	46.0	7.42
Tb927.11.13780	profilin	16.16	28.67	4	4	150	16.1	5.12
Tb927.9.5190	proliferative cell nuclear antigen (PCNA), putative	35.58	36.64	10	10	292	32.3	5.02
Tb927.10.8020	prolyl endopeptidase	51.96	22.49	14	14	698	77.6	6.21
Tb927.11.4700	prostaglandin f synthase	57.04	50.00	14	14	276	31.0	6.80
Tb927.11.3740	proteasome regulatory ATPase subunit 2	14.20	11.90	4	5	437	48.9	5.41
Tb927.7.2550	proteasome regulatory ATPase subunit 5	21.35	20.00	7	7	445	49.1	5.86
Tb927.11.14430	proteasome regulatory non-ATP-ase subunit	7.34	11.31	3	3	274	31.3	5.72
Tb927.8.570	proteasome regulatory non-ATP-ase subunit 10	7.84	7.85	2	2	331	35.8	4.67
Tb927.11.9220	proteasome regulatory non-ATP-ase subunit 2	24.66	8.90	6	6	977	106.4	6.29
Tb927.10.1550	proteasome regulatory non-ATP-ase subunit 5	26.23	18.26	8	8	482	54.9	6.58
Tb927.2.2440	proteasome regulatory non-ATPase subunit 6	28.14	17.35	8	8	513	57.3	6.46
Tb927.11.16030	proteasome regulatory non-ATP-ase subunit 7	7.38	6.27	3	3	399	45.5	5.83
Tb927.1.4690	Protein arginine N-methyltransferase 1 catalytic subunit	13.96	6.96	2	2	345	39.2	5.44
Tb927.7.5490	protein arginine n-methyltransferase 7	5.28	4.36	2	2	390	44.0	6.54
Tb927.10.10850	Protein argonaute-1	98.27	31.23	28	28	903	99.1	9.22
Tb927.7.5940	Protein Associated with Differentiation	25.87	10.58	3	5	605	67.1	5.94
Tb927.4.2450	protein disulfide isomerase 1	4.90	4.62	2	2	411	44.5	8.95
Tb927.11.4610	protein kinase A regulatory subunit	6.02	5.01	2	2	499	56.7	5.36
Tb927.6.4770	protein mkt1, putative	38.32	18.37	14	14	735	83.3	6.61
Tb927.6.5080	Protein of unknown function (DUF3808), putative	9.66	7.77	4	4	566	65.0	8.19
Tb927.6.4380	Protein of unknown function (DUF544), putative	7.27	6.40	2	2	422	46.5	5.02
Tb927.10.2190	Protein of unknown function (DUF667), putative	14.88	13.95	4	4	294	34.5	7.17
Tb927.11.16970	protein phosphatase 4, putative	6.01	7.92	2	2	303	34.4	5.11
Tb927.10.5880	Proteophosphoglycan, putative	13.10	8.63	4	4	626	66.7	9.95
Tb927.10.9050	pseudouridine synthase TruD, putative	8.70	3.45	2	2	666	73.6	7.42
Tb927.10.170	pseudouridine synthase, Cbf5p	10.38	13.11	5	5	427	48.3	8.87
Tb927.9.6090	PTP1-interacting protein, 39 kDa	15.88	18.95	2	6	343	39.5	7.08
Tb927.10.12500	P-type H+-ATPase, putative	51.02	18.75	5	16	912	100.2	6.30
Tb927.10.11760	pumilio/PUF RNA binding protein 6	62.40	20.64	13	13	843	93.0	6.33
Tb927.7.5210	Putative Phosphatase/Protein of unknown function DUF89, putative	12.78	7.35	6	6	898	100.4	6.09
Tb927.8.5640	putative succinate dehydrogenase subunit	6.04	8.11	2	2	333	37.1	8.50
Tb927.6.2740	pyridoxal kinase	30.76	28.00	7	7	300	33.3	6.68
Tb927.4.4380	Pyrophosphate-energized vacuolar membrane proton pump 1	114.93	33.66	22	22	826	85.9	5.41
Tb927.10.12700	pyruvate dehydrogenase E1 alpha subunit, putative	19.44	17.20	6	6	378	42.5	7.64
Tb927.3.1790	pyruvate dehydrogenase E1 beta subunit, putative	14.11	17.24	5	5	348	37.5	5.62
Tb927.5.1660	pyruvate dehydrogenase phosphatase, putative	8.45	9.65	3	3	425	46.8	6.06
Tb927.10.14140	pyruvate kinase 1	21.75	16.43	7	7	499	54.4	7.85
Tb927.11.6280	pyruvate phosphate dikinase	62.19	23.11	19	19	913	100.4	8.70
Tb927.9.8420	QM-like protein	38.25	41.78	11	11	213	24.7	10.52
Tb927.8.890	Ras-related protein Rab1A	18.78	25.00	5	5	208	22.7	6.57
Tb927.10.12960	Ras-related protein Rab5A	5.66	9.57	2	2	230	24.5	7.83
Tb927.11.6780	regulator of chromatin condensation, putative	8.89	6.25	4	4	560	60.3	5.40
Tb927.11.14220	Regulator of ESAG9-1	9.33	4.26	2	2	516	54.4	5.85
Tb927.10.9740	Regulatory particle triple-A ATPase subunit 6	23.83	30.88	9	11	408	45.7	8.46
Tb927.11.9130	Replication factor A protein 1	69.78	28.73	13	13	463	52.3	6.04
Tb11.v5.0713	retrotransposon hot spot (RHS) protein, putative	54.90	29.51	12	18	688	78.3	6.86
Tb927.2.820	retrotransposon hot spot protein 1 (RHS1), interrupted	57.73	33.59	9	16	527	60.5	8.34
Tb927.2.100	retrotransposon hot spot protein 1 (RHS1), putative	101.58	25.45	2	20	829	94.9	7.64
Tb927.6.160	retrotransposon hot spot protein 1 (RHS1), putative	15.66	10.27	2	7	672	77.4	7.31
Tb927.2.380	retrotransposon hot spot protein 2 (RHS2), putative	92.41	28.26	4	22	789	90.7	6.44
Tb927.2.1140	retrotransposon hot spot protein 3 (RHS3), interrupted	23.29	21.47	3	7	340	37.9	6.98
Tb927.2.1180	retrotransposon hot spot protein 3 (RHS3), putative	5.18	2.94	2	2	579	67.8	7.64
Tb927.1.120	retrotransposon hot spot protein 4 (RHS4), putative	95.28	32.36	4	28	856	98.0	8.69
Tb927.2.450	retrotransposon hot spot protein 4 (RHS4), putative	66.16	22.40	3	18	857	97.9	6.13
Tb927.2.470	retrotransposon hot spot protein 4 (RHS4), putative	106.19	25.70	4	21	860	98.3	8.00
Tb927.2.560	retrotransposon hot spot protein 4 (RHS4), putative	53.99	18.58	4	17	845	95.9	6.30
Tb927.5.295b	retrotransposon hotspot (RHS) protein 1	29.45	13.87	5	10	829	95.1	8.47
Tb927.11.1020	ribokinase, putative	17.93	16.52	6	6	333	35.3	5.68
Tb927.11.8970	ribose 5-phosphate isomerase, putative	32.47	54.84	6	6	155	16.9	6.52
Tb927.4.1790	ribosomal protein L3, putative	25.21	17.72	6	6	429	48.7	11.03
Tb927.9.5150	ribosomal protein S6, putative	11.46	26.98	2	2	126	13.6	7.18
Tb927.10.2240	RNA binding protein	65.20	26.19	14	14	588	66.3	8.50
Tb927.3.1030	RNA-binding protein	21.99	21.57	7	7	357	39.2	8.12
Tb927.8.990	RNA-binding protein 33 (RNA-binding motif protein 33)	16.28	15.72	5	5	318	33.9	9.44
Tb927.11.5850	RNA-binding protein 38, putative	14.27	14.01	4	4	471	51.6	9.38
Tb927.6.4440	RNA-binding protein 42 (RNA-binding motif protein 42)	29.31	25.85	7	7	352	37.7	5.63
Tb927.2.4710	RNA-binding protein, putative	85.65	40.14	14	14	441	50.0	9.45
Tb927.3.3940	RNA-binding protein, putative	5.60	5.06	2	2	593	61.7	6.13
Tb927.6.2550	RNA-binding protein, putative	42.58	15.19	10	10	724	79.8	6.58
Tb927.9.12360	RNA-binding protein, putative	40.20	23.04	13	13	560	61.6	6.10
Tb927.9.13990	RNA-binding protein, putative	34.67	31.80	11	11	305	34.6	8.07
Tb927.11.9590	S-adenosylhomocysteine hydrolase, putative	110.45	47.60	21	21	437	48.4	6.47
Tb927.3.3190	Serine/threonine-protein kinase NEK7, putative	22.76	16.90	6	6	503	56.1	7.11
Tb927.11.1890	Serine-threonine kinase receptor-associated protein, putative	17.45	15.64	4	4	326	36.0	6.27
Tb927.11.5400	signal recognition particle 54 kDa	24.63	16.02	6	6	487	53.3	9.19
Tb927.2.5850	small nuclear ribonucleoprotein SmD2	17.80	34.23	3	3	111	12.5	9.99
Tb927.6.2700	small nuclear ribonucleoprotein Sm-E	5.25	24.42	2	2	86	9.6	8.19
Tb927.4.470	snoRNP protein GAR1, putative	5.93	8.30	2	2	229	21.8	11.53
Tb927.9.7770	spermidine synthase	31.37	23.15	6	6	298	32.9	5.22
Tb927.8.900	splicing factor TSR1	17.70	22.87	7	7	328	37.4	11.66
Tb927.10.3500	splicing factor u2af 65 kda subunit	15.62	6.61	5	5	878	96.5	5.30
Tb927.10.14130	SRP19 protein, putative	9.29	24.34	3	3	152	17.1	9.48
Tb927.11.14190	Staphylococcal nuclease homologue/Tudor domain containing protein, putative	14.84	7.90	7	7	924	100.4	7.97
Tb927.10.2730	START domain containing protein, putative	13.01	15.99	4	4	294	32.8	5.31
Tb927.10.7410	succinyl-CoA ligase [GDP-forming] beta-chain, putative	43.39	32.46	12	12	419	44.9	7.55
Tb927.3.2230	succinyl-CoA synthetase alpha subunit, putative	43.90	40.86	9	9	301	31.4	8.51
Tb927.11.2690	Succinyl-CoA:3-ketoacid coenzyme A transferase, mitochondrial	31.37	13.18	7	7	493	53.1	7.15
Tb927.10.8630	Sucrase/ferredoxin-like, putative	8.06	13.73	3	3	255	27.9	6.34
Tb927.11.550	Suppressor of clathrin deficiency 6, putative	26.04	38.93	8	8	280	31.3	9.45
Tb927.9.11270	t- complex protein 1 (eta subunit), putative	104.34	45.42	22	22	568	61.4	7.55
Tb927.11.16760	T-complex protein 1, alpha subunit, putative	76.69	42.97	19	19	505	54.6	5.34
Tb927.11.1900	T-complex protein 1, beta subunit, putative	91.18	49.15	28	28	529	58.0	6.49
Tb927.10.1060	T-complex protein 1, delta subunit, putative	112.03	55.78	26	26	536	58.3	7.02
Tb927.11.14250	T-complex protein 1, epsilon subunit, putative	53.07	34.94	19	19	538	59.3	5.33
Tb927.8.3150	T-complex protein 1, gamma subunit, putative	81.93	41.91	22	22	556	60.8	6.61
Tb927.10.8190	T-complex protein 1, theta subunit, putative	64.74	35.94	17	17	537	58.0	5.53
Tb927.11.3240	T-complex protein 1, zeta subunit, putative	56.50	32.90	17	17	544	59.5	8.00
Tb927.10.1490	Temperature dependent protein affecting M2 dsRNA replication, putative	11.77	4.84	6	6	1220	134.7	6.43
Tb927.7.3750	TFIIF-stimulated CTD phosphatase, putative	9.61	18.18	2	2	198	22.6	9.01
Tb927.10.5810	The ARF-like 2 binding protein BART, putative	46.52	28.64	13	13	433	48.2	5.74
Tb927.7.190	thimet oligopeptidase, putative	44.57	18.71	14	14	743	84.1	6.16
Tb927.7.4520	Thioredoxin-like, putative	22.79	28.36	6	6	201	22.3	4.74
Tb927.7.4390	threonine synthase, putative	41.34	18.37	12	12	675	73.8	6.54
Tb927.5.1090	threonyl-tRNA synthetase, putative	61.90	27.53	21	21	799	90.9	6.89
Tb927.8.5600	transaldolase, putative	37.86	35.84	11	11	332	36.6	5.97
Tb927.11.9700	transcription factor BTF3, putative	7.44	27.72	2	2	101	11.4	9.58
Tb927.8.6170	transketolase, putative	21.87	9.57	6	6	669	72.6	6.77
Tb927.10.5840	translation elongation factor 1-beta, putative	30.16	36.82	4	6	201	21.9	5.15
Tb927.4.3590	translation elongation factor 1-beta, putative	46.43	42.48	6	8	226	24.3	5.21
Tb927.2.3780	translation initiation factor IF-2, putative	15.71	7.32	6	6	833	94.4	6.80
Tb927.7.6850	trans-sialidase	16.94	9.60	6	6	771	84.5	6.60
Tb927.5.440	trans-sialidase, putative	59.16	24.26	16	16	775	84.5	6.92
Tb927.11.5520	triosephosphate isomerase	18.32	29.20	6	6	250	26.8	8.97
Tb927.1.3050	tRNA (Uracil-5-)-methyltransferase, putative	24.85	14.13	6	6	559	61.6	8.07
Tb927.2.4370	trypanothione synthetase	54.55	26.00	15	15	627	71.6	6.15
Tb927.3.3760	tryparedoxin 1b, putative	47.43	65.28	7	7	144	15.9	5.21
Tb927.8.5330	tyrosyl/methionyl-tRNA synthetase, putative	37.29	36.77	7	7	223	24.2	6.79
Tb927.7.2400	tyrosyl-tRNA synthetase, putative	11.62	11.76	4	4	425	45.8	8.24
Tb927.3.4840	ubiquitin carboxyl-terminal hydrolase, putative	19.76	10.40	6	6	731	81.7	5.94
Tb927.4.3790	ubiquitin carboxyl-terminal hydrolase, putative	24.81	14.41	6	6	465	52.0	6.65
Tb927.6.2690	ubiquitin carboxyl-terminal hydrolase, putative	6.46	4.07	2	2	639	70.4	6.83
Tb927.8.2640	ubiquitin-activating enzyme E1, putative	37.08	11.75	11	11	1055	116.3	6.04
Tb927.9.12650	ubiquitin-activating enzyme E1, putative	65.90	19.19	19	19	1214	134.6	6.70
Tb927.5.1000	ubiquitin-conjugating enzyme E2, putative	2.75	12.16	2	2	148	16.8	6.55
Tb927.11.4130	ubiquitin-like protein, putative	5.39	3.39	2	2	620	67.2	5.16
Tb927.8.1590	ubiquitin-protein ligase, putative	9.32	1.16	4	5	4304	470.4	5.53
Tb927.11.4210	U-box domain containing protein, putative	14.90	9.84	6	6	630	69.7	5.16
Tb927.3.3560	U-box domain containing protein, putative	18.30	10.90	6	6	624	69.0	6.07
Tb927.3.5320	UBX domain-containing protein	5.91	10.15	3	3	394	43.8	4.70
Tb927.9.8450	UMP/CMP kinase	24.23	26.50	5	5	200	22.4	7.34
Tb927.2.4580	UNC119	9.95	19.39	3	3	196	22.6	5.25
Tb927.8.1570	Uncharacterised protein family (UPF0172), putative	13.85	15.81	3	3	272	28.8	5.35
Tb927.10.6070	universal minicircle sequence binding protein 1	25.15	47.14	4	5	140	14.6	8.35
Tb927.8.4430	uridine phosphorylase	32.52	37.54	10	10	341	36.9	7.15
Tb927.10.13130	UTP-glucose-1-phosphate uridylyltransferase	11.36	9.90	5	5	485	54.5	6.39
Tb927.10.14040	vacuolar ATP synthase subunit c, putative	19.39	18.68	7	7	380	43.4	6.79
Tb927.11.11690	Vacuolar proton pump subunit B, putative	39.77	23.23	11	11	495	55.6	5.60
Tb927.10.5770	Valosin-containing protein	50.35	17.05	12	12	780	85.8	5.43
Tb927.6.4480	valyl-tRNA synthetase, putative	37.93	16.51	15	15	975	110.9	6.64
Tb927.11.10770	VHS domain containing protein, putative	16.23	12.88	5	5	458	48.9	5.95
Tb927.4.1080	V-type ATPase, A subunit, putative	38.53	19.34	10	10	610	67.7	5.86
Tb927.5.1300	V-type proton ATPase subunit a, putative	63.10	22.73	15	15	783	89.6	5.71
Tb927.8.6330	WD domain, G-beta repeat/PFU (PLAA family ubiquitin binding), putative	12.87	6.32	5	5	886	94.6	5.74
Tb927.11.4900	WD40/YVTN repeat-like-containing protein	3.67	4.64	3	3	560	61.8	6.34
Tb927.10.14930	Zinc finger CCCH domain-containing protein 39	12.18	16.49	3	3	285	31.5	6.58
Tb927.11.1980	zinc finger protein family member, putative	50.97	28.82	14	14	517	58.4	8.56
Tb927.5.2720	zinc finger protein ZPR1	13.02	7.22	3	3	471	53.6	4.84
